# Supplementary material for: Interpolation and Imputation Strategies for Missing Segments in Continuous Pressure-Flow Cerebral Bio-Signals: A Systematic Scoping Review
Source: Sensors (Basel). 2026 May 15;26(10):3134. doi: 10.3390/s26103134 (PMC13210763; doi:10.3390/s26103134)
Supplement: Supplementary file 1 [file sensors-26-03134-s001.zip]

Archive with 1 entries (1 files):
- sensors-4289789-supplementary.pdf
